# Supplementary material for: Genomic Insights into Virulence Factors and Multi-Drug Resistance in Clostridium perfringens IRMC2505A
Source: Toxins (Basel). 2023 May 25;15(6):359. doi: 10.3390/toxins15060359 (PMC10302382; doi:10.3390/toxins15060359)
Supplement: Supplementary file 1 [file toxins-15-00359-s001.zip]

Archive with 1 entries (1 files):
- toxins-2394276-supplementary.pdf
